# Supplementary material for: Production of Minor Ginsenosides from Panax notoginseng Flowers by Cladosporium xylophilum
Source: Molecules. 2022 Oct 5;27(19):6615. doi: 10.3390/molecules27196615 (PMC9572572; doi:10.3390/molecules27196615)
Supplement: Supplementary file 1 [file molecules-27-06615-s001.zip]

Archive with 1 entries (1 files):
- molecules-1894187-supplementary.pdf
